# Supplementary material for: Crohn’s Disease Exclusion Diet for the Treatment of Crohn’s Disease: Real-World Experience from a Tertiary Center
Source: J Clin Med. 2023 Aug 21;12(16):5428. doi: 10.3390/jcm12165428 (PMC10455757; doi:10.3390/jcm12165428)
Supplement: Supplementary file 1 [file jcm-12-05428-s001.zip]

Archive with 1 entries (1 files):
- jcm-2516330-supplementary.pdf
